# Supplementary material for: A Cdk1 phosphomimic mutant of MCAK impairs microtubule end recognition
Source: PeerJ. 2017 Dec 6;5:e4034. doi: 10.7717/peerj.4034 (PMC5723132; doi:10.7717/peerj.4034)
Supplement: Supplemental Information 2 — Raw data used to determine the rates of ATP turnover (ATPase) plotted in Fig. 1C. [file peerj-05-4034-s005.xlsx]

## Sheet: Sheet1
In solution						With tubulin										With microtubules
Rate of change of ratio of ADP/total nucleotide/min						normalised NADH fluorescence										normalised NADH fluorescence
WT	T537E					Time/s	WT			Av	T537E			Av		WT			Av	T537E			Av
0.017711	0.01623					0	0.987954	0.997747	0.986686	0.990796	0.990465	0.990121	0.99599	0.992192		1	1	1	1	1	1	1	1
0.011698	0.017968					5	0.992563	0.986149	0.980912	0.986541	0.983024	0.985371	0.984474	0.98429		0.976077	0.983976	0.982974	0.981094	1.00375	0.997037	0.991465	0.997081
0.013622	0.015073					10	0.998402	0.995096	0.974798	0.989432	0.972827	1.01735	0.990019	0.993399		0.937076	0.97204	0.948326	0.95312	1.00375	0.992756	0.982929	0.992561
						15	0.970745	0.992776	0.975138	0.979553	0.977236	0.985055	0.989166	0.983819		0.883015	0.946128	0.919552	0.917187	1.00171	0.994733	0.985883	0.993612
						20	0.966751	0.986149	0.973779	0.97556	0.979992	0.981572	0.988313	0.983292		0.854657	0.927376	0.906634	0.897205	0.999659	0.98189	0.98063	0.987137
						25	0.971053	0.990788	0.970722	0.977521	0.980543	0.993921	0.991725	0.98873		0.82541	0.897712	0.886082	0.870597	1.00375	0.986171	0.986212	0.991854
						30	0.977506	0.984823	0.970382	0.97757	0.970071	0.979039	0.999829	0.98298		0.792027	0.87828	0.856722	0.843469	1.00853	0.980244	0.981288	0.989759
						35	0.962449	0.98151	0.971741	0.9719	0.969244	0.975556	1.03054	0.99178		0.772529	0.849984	0.823839	0.816546	1.01024	0.978927	0.977348	0.988419
						40	0.959376	0.982504	0.964269	0.968716	0.967315	0.985371	0.970824	0.974503		0.742396	0.816232	0.790369	0.784055	1.0058	0.98683	1.02725	1.00833
						45	1.04603	0.974882	0.973779	0.99823	0.971449	0.969223	0.973383	0.971352		0.719944	0.788612	0.757485	0.756418	0.998976	0.986171	1.13001	1.04504
						50	0.977506	0.978527	0.980572	0.978868	0.970622	0.973656	0.974663	0.97298		0.691288	0.756222	0.731062	0.72715	0.995905	0.982878	1.17859	1.06157
						55	0.959376	0.972231	0.974119	0.968575	0.96952	0.96669	0.970398	0.968869		0.661155	0.729287	0.688783	0.694258	0.997269	0.981561	1.1136	1.03688
						60	0.97597	0.964941	0.975138	0.972016	0.964284	0.960041	0.971251	0.965192		0.634567	0.693829	0.656487	0.662683	0.993515	0.987818	1.03808	1.00878
						65	0.976277	0.965273	0.967326	0.969625	0.963181	0.96289	0.969118	0.965063		0.607388	0.659393	0.631825	0.633729	0.995905	0.989134	0.970125	0.984081
						70	0.958761	0.970243	0.974458	0.967821	0.96015	0.977456	0.971251	0.969619		0.588185	0.624958	0.598355	0.60453	0.982253	1.00296	0.950427	0.976292
						75	0.953844	0.965935	0.971062	0.963614	0.970622	0.96194	0.96144	0.964667		0.558939	0.591545	0.576277	0.5761	0.991467	1.00165	0.948786	0.978246
						80	0.951693	0.960634	0.98295	0.965092	0.960977	0.954658	0.967412	0.961016		0.535896	0.55029	0.552495	0.546341	0.983617	0.994402	0.950756	0.974313
						85	0.948006	0.953675	0.975477	0.959053	0.956567	0.960357	0.955895	0.957606		0.512558	0.518922	0.539459	0.523451	0.984982	0.999671	0.95371	0.977443
						90	0.945855	0.955	0.964948	0.955268	0.95767	0.954974	0.960587	0.957744		0.491583	0.482441	0.528243	0.50009	0.985665	0.998025	0.951084	0.976175
						95	0.940323	0.949036	0.970722	0.95336	0.954363	0.955924	0.963999	0.958095		0.470607	0.458916	0.515912	0.480981	0.978498	0.997366	0.954695	0.975044
						100	0.952	0.956326	0.968005	0.958777	0.956292	0.954658	0.957175	0.956042		0.447565	0.445619	0.51051	0.467065	0.987714	0.997037	0.957978	0.979166
						105	0.943704	0.955994	0.962231	0.953976	0.951607	0.955608	0.955895	0.95437		0.433384	0.439822	0.502876	0.457967	0.981228	0.997696	0.962902	0.979145
						110	0.946162	0.945059	0.964608	0.951943	0.952433	0.954658	0.952909	0.953333		0.417432	0.43505	0.501702	0.450734	0.9843	0.992427	0.959619	0.977321
						115	0.942474	0.940752	0.965967	0.949731	0.950229	0.950541	0.944805	0.948525		0.402069	0.429594	0.499882	0.443241	0.97918	0.991439	0.950427	0.971878
						120	0.939709	0.953012	0.958834	0.950518	0.94389	0.947692	0.945231	0.945604		0.389662	0.422775	0.502466	0.437631	0.985324	0.988147	0.95174	0.97338
						125	0.939094	0.945059	0.965627	0.949927	0.952985	0.954658	0.949923	0.952522		0.379027	0.423116	0.493071	0.431299	0.984641	0.992427	0.956993	0.97643
						130	0.939094	0.945059	0.96325	0.949134	0.938654	0.950858	0.951203	0.946905		0.36721	0.419706	0.494479	0.426717	0.983959	0.999342	0.950098	0.975641
						135	0.938787	0.946385	0.955098	0.946757	0.947748	0.953708	0.940113	0.94719		0.358938	0.419366	0.489312	0.422263	0.979864	0.995391	0.951084	0.973522
						140	0.940016	0.94042	0.960193	0.946876	0.956016	0.944525	0.93798	0.946174		0.34978	0.418002	0.489429	0.418853	0.979521	0.992756	0.941563	0.969005
						145	0.93049	0.936112	0.958834	0.941812	0.952985	0.945792	0.943952	0.947576		0.345053	0.416638	0.486728	0.415973	0.981912	0.991768	0.946487	0.971357
						150	0.924959	0.938101	0.948305	0.937122	0.952433	0.944842	0.945231	0.947502		0.341213	0.415615	0.485672	0.414028	0.97918	0.990451	0.938937	0.967211
						155	0.933563	0.941083	0.956457	0.943701	0.951882	0.945475	0.941392	0.94625		0.3356	0.414934	0.483675	0.41133	0.977474	0.985842	0.939921	0.965667
						160	0.933255	0.937769	0.959174	0.943399	0.939205	0.942309	0.938406	0.939973		0.330577	0.414934	0.483792	0.409743	0.978839	0.988476	0.940249	0.967015
						165	0.924959	0.93545	0.950003	0.936804	0.947197	0.939459	0.941819	0.942825		0.329101	0.412888	0.481326	0.407747	0.97918	0.984195	0.941235	0.966227
						170	0.93049	0.936112	0.951022	0.939208	0.948575	0.936293	0.93798	0.940949		0.322601	0.411183	0.481033	0.404944	0.96826	0.985842	0.935325	0.960948
						175	0.92711	0.927165	0.950003	0.934759	0.944993	0.927744	0.9367	0.936479		0.321715	0.410501	0.480504	0.404245	0.976109	0.977281	0.936966	0.961559
						180	0.926188	0.931473	0.952041	0.936567	0.948024	0.93376	0.938833	0.940206		0.320238	0.410842	0.48068	0.403945	0.972014	0.979915	0.934013	0.959897
						185	0.927417	0.92816	0.957136	0.937571	0.95767	0.936293	0.934567	0.942843		0.318465	0.408455	0.479036	0.401996	0.973037	0.979256	0.929087	0.958157
						190	0.921271	0.924515	0.947965	0.93125	0.968142	0.933126	0.930729	0.943999		0.319647	0.405387	0.48115	0.401964	0.969624	0.978598	0.926461	0.955861
						195	0.922807	0.922858	0.949664	0.931776	0.959323	0.932493	0.940113	0.943976		0.31817	0.408455	0.478625	0.401768	0.968942	0.979586	0.925476	0.955561
						200	0.909594	0.924846	0.948645	0.927695	0.937276	0.931227	0.934141	0.934215		0.317283	0.407433	0.479388	0.401362	0.960751	0.973988	0.923506	0.950507
						205	0.914203	0.920538	0.948645	0.927795	0.937552	0.935026	0.923051	0.931876		0.318465	0.405728	0.481679	0.401873	0.967917	0.973329	0.920552	0.951498
						210	0.918813	0.912254	0.954759	0.928609	0.939481	0.93186	0.921771	0.931037		0.315806	0.405046	0.478625	0.399791	0.96587	0.973988	0.920552	0.951033
						215	0.910208	0.914574	0.950003	0.924928	0.940308	0.928377	0.92689	0.931858		0.318465	0.405046	0.483323	0.402158	0.963481	0.978927	0.924163	0.953104
						220	0.918813	0.921532	0.945248	0.928531	0.941134	0.928377	0.923904	0.931138		0.31876	0.405046	0.477686	0.400445	0.961774	0.970695	0.919567	0.948359
						225	0.915125	0.915236	0.940493	0.923618	0.932867	0.932177	0.920918	0.928654		0.315511	0.403342	0.47751	0.398731	0.961433	0.973329	0.915955	0.947658
						230	0.920349	0.907946	0.940154	0.922816	0.937	0.927427	0.917506	0.927311		0.317579	0.404364	0.476922	0.399575	0.956655	0.968061	0.909718	0.942179
						235	0.914818	0.907283	0.94355	0.921884	0.93204	0.935976	0.922624	0.930213		0.314329	0.400273	0.477744	0.397332	0.956655	0.970695	0.91694	0.94571
						240	0.903141	0.906289	0.954079	0.92117	0.939756	0.923311	0.919638	0.927568		0.316102	0.401296	0.476452	0.397855	0.953583	0.963122	0.911688	0.940471
						245	0.911438	0.907946	0.950683	0.923356	0.929835	0.925211	0.915799	0.923615		0.315806	0.402318	0.473575	0.3972	0.952901	0.969378	0.914643	0.943235
						250	0.905906	0.904633	0.940493	0.917011	0.930386	0.917928	0.91452	0.920945		0.313443	0.401978	0.476277	0.397181	0.951877	0.968391	0.911031	0.941237
						255	0.907135	0.908609	0.936757	0.9175	0.939756	0.917295	0.916652	0.924568		0.316397	0.397886	0.474397	0.396078	0.950512	0.969707	0.908077	0.940063
						260	0.896687	0.904301	0.945248	0.915412	0.928733	0.919511	0.918785	0.922343		0.316988	0.39925	0.474514	0.396792	0.947781	0.965757	0.903152	0.936135
						265	0.897302	0.906952	0.944229	0.916161	0.924599	0.916028	0.909828	0.916818		0.314329	0.398909	0.476981	0.396602	0.94471	0.96378	0.907748	0.936307
						270	0.90437	0.895686	0.941852	0.913969	0.930386	0.910962	0.905989	0.915779		0.316693	0.397886	0.474045	0.396061	0.945051	0.966086	0.899869	0.934102
						275	0.893922	0.898005	0.942531	0.911486	0.932315	0.921411	0.905562	0.919763		0.317579	0.398909	0.474221	0.396767	0.951877	0.960488	0.898228	0.934015
						280	0.891156	0.90397	0.939814	0.911647	0.924048	0.909695	0.908975	0.914239		0.316102	0.398568	0.473987	0.396093	0.943686	0.956208	0.900197	0.930853
						285	0.900375	0.898337	0.942191	0.913634	0.928182	0.919828	0.907695	0.918568		0.317579	0.398568	0.471579	0.395799	0.941979	0.962792	0.894945	0.93026
						290	0.88962	0.899331	0.935398	0.908116	0.925977	0.916345	0.904283	0.915535		0.316988	0.396522	0.472107	0.395049	0.943345	0.960817	0.899212	0.931738
						295	0.889005	0.895023	0.92453	0.902853	0.928733	0.915078	0.899591	0.914467		0.316693	0.396522	0.467938	0.393616	0.93959	0.958183	0.892646	0.927246
						300	0.886239	0.902313	0.936078	0.90821	0.931764	0.906529	0.901723	0.913339		0.316102	0.396182	0.472812	0.394867	0.937883	0.96378	0.891005	0.927734
						305	0.891771	0.897011	0.929285	0.906022	0.92956	0.911279	0.90087	0.913903		0.317283	0.398568	0.470287	0.395288	0.937542	0.956865	0.896257	0.927569
						310	0.891463	0.890715	0.930983	0.904387	0.919363	0.910645	0.896605	0.908871						0.933788	0.954561	0.895929	0.92555
						315	0.884703	0.888396	0.936417	0.903172	0.930111	0.911595	0.901723	0.914476						0.93959	0.959829	0.885752	0.925111
						320	0.880708	0.887733	0.938795	0.902412	0.91578	0.903046	0.898737	0.905854						0.926279	0.94633	0.891005	0.91881
						325	0.888698	0.88707	0.926567	0.900778	0.917709	0.907162	0.895325	0.906732						0.933788	0.951927	0.890677	0.922768
						330	0.887469	0.873153	0.92419	0.894937	0.908064	0.903996	0.90215	0.904737						0.935154	0.946987	0.881484	0.918242
						335	0.884703	0.881768	0.929285	0.898585	0.916883	0.904629	0.896178	0.905897						0.925597	0.953573	0.882141	0.917368
						340	0.894229	0.875472	0.937097	0.902266	0.924875	0.906212	0.892339	0.907809						0.932422	0.948964	0.879514	0.917199
						345	0.879172	0.878123	0.932342	0.896546	0.916331	0.904629	0.891486	0.904149						0.925938	0.957854	0.876231	0.9165
						350	0.874255	0.873484	0.926567	0.891435	0.916883	0.900513	0.891913	0.903103						0.922867	0.951268	0.878858	0.914553
						355	0.870875	0.861886	0.926228	0.88633	0.925426	0.89703	0.8885	0.903652						0.918088	0.950939	0.885095	0.91529
						360	0.881015	0.864206	0.931323	0.892181	0.920465	0.889431	0.891486	0.900461						0.921161	0.95061	0.874918	0.912308
						365	0.872718	0.864868	0.927586	0.888391	0.912749	0.894814	0.880396	0.895986						0.898293	0.947976	0.878529	0.90553
						370	0.86688	0.85791	0.918756	0.881182	0.91578	0.889114	0.882955	0.89595						0.918088	0.941719	0.873276	0.908053
						375	0.871182	0.860892	0.932681	0.888252	0.917985	0.884998	0.879969	0.894317						0.911604	0.94633	0.873934	0.907582
						380	0.862578	0.853933	0.919435	0.878649	0.917985	0.899246	0.87869	0.89864						0.949147	0.947316	0.869337	0.918226
						385	0.864114	0.857578	0.911963	0.877885	0.913851	0.888164	0.879543	0.893853						0.914334	0.945012	0.871963	0.907321
						390	0.869031	0.854927	0.919095	0.881018	0.916056	0.89228	0.874851	0.894396						0.916382	0.942707	0.876888	0.909171
						395	0.857354	0.851945	0.918076	0.875792	0.909717	0.893864	0.875277	0.892953						0.9157	0.941061	0.871635	0.906463
						400	0.855203	0.861223	0.918756	0.878394	0.915229	0.887848	0.870585	0.891221						0.911604	0.940073	0.870651	0.904474
						405	0.864421	0.851614	0.917397	0.877811	0.91578	0.888797	0.870585	0.891721						0.916382	0.939744	0.869665	0.905541
						410	0.85551	0.85559	0.918076	0.876392	0.910544	0.886581	0.871865	0.889663						0.911604	0.939744	0.869337	0.903876
						415	0.856432	0.853933	0.912981	0.874449	0.902828	0.884365	0.872718	0.886637						0.906825	0.938427	0.866054	0.900695
						420	0.861656	0.851282	0.913321	0.87542	0.904757	0.895447	0.868026	0.88941						0.908191	0.938098	0.863099	0.899912
						425	0.858583	0.8483	0.91468	0.873854	0.910268	0.890064	0.863334	0.887889						0.907168	0.943365	0.860473	0.900149
						430	0.849671	0.855259	0.908566	0.871165	0.910268	0.881831	0.871438	0.887846						0.906484	0.93678	0.863428	0.899097
						435	0.849671	0.851282	0.906868	0.869274	0.90145	0.885631	0.862907	0.883329						0.908873	0.92822	0.863099	0.897198
						440	0.849057	0.849294	0.906528	0.868293	0.908064	0.877399	0.862907	0.88279						0.90512	0.92756	0.864741	0.896418
						445	0.84752	0.84333	0.910604	0.867151	0.913024	0.883098	0.858215	0.884779						0.904436	0.927231	0.862114	0.8951
						450	0.843218	0.847306	0.90449	0.865005	0.900347	0.878982	0.857789	0.879039						0.902389	0.923938	0.860145	0.892712
						455	0.846906	0.847637	0.909585	0.868043	0.902828	0.884681	0.865893	0.884467						0.899659	0.92822	0.858503	0.892479
						460	0.848749	0.839022	0.902452	0.863408	0.904757	0.868533	0.865893	0.879728						0.899318	0.93217	0.857847	0.893292
						465	0.845676	0.839685	0.905509	0.863623	0.907513	0.875815	0.853523	0.87895						0.896587	0.930524	0.852922	0.890049
						470	0.843833	0.838359	0.905849	0.86268	0.90393	0.872016	0.853097	0.876348						0.900341	0.925255	0.852593	0.889569
						475	0.845676	0.832394	0.895999	0.858023	0.89704	0.871699	0.856936	0.875225						0.895904	0.927889	0.852922	0.889046
						480	0.841067	0.832394	0.919435	0.864299	0.900623	0.867583	0.853097	0.873768						0.89727	0.92756	0.846685	0.887015
						485	0.84414	0.838028	0.90483	0.862333	0.895938	0.870749	0.850537	0.872408						0.890784	0.922951	0.85325	0.886054
						490	0.831848	0.837034	0.908906	0.859263	0.904205	0.867899	0.853097	0.875067						0.896246	0.923609	0.848326	0.886136
						495	0.830312	0.825767	0.902452	0.852844	0.897316	0.868849	0.850964	0.872376						0.89727	0.92756	0.847669	0.88739
						500	0.831233	0.829744	0.899395	0.853457	0.893458	0.861567	0.842433	0.865819						0.891809	0.916365	0.849968	0.883179
						505	0.829082	0.827093	0.895999	0.850725	0.904481	0.865683	0.84158	0.870581						0.89215	0.923609	0.844386	0.883316
						510	0.833385	0.826761	0.90483	0.854992	0.893733	0.867899	0.850537	0.870723						0.88942	0.920646	0.840447	0.880057
						515	0.830004	0.82411	0.898037	0.850717	0.894009	0.86125	0.847125	0.867461						0.890784	0.915377	0.846027	0.881055
						520	0.825395	0.821128	0.894301	0.846941	0.89208	0.86315	0.843286	0.866172						0.887713	0.91439	0.840447	0.877648
						525	0.82478	0.820465	0.892942	0.846062	0.899245	0.857134	0.845845	0.867408						0.884641	0.916036	0.838805	0.876522
						530	0.82939	0.820465	0.89464	0.848165	0.895938	0.857134	0.844566	0.865879						0.881228	0.918011	0.834866	0.874509
						535	0.818634	0.815495	0.895999	0.843376	0.894835	0.856184	0.847552	0.86619						0.883618	0.913402	0.843402	0.87716
						540	0.823858	0.814832	0.890225	0.842972	0.890702	0.854917	0.842006	0.862542						0.878157	0.91406	0.834209	0.872095
						545	0.816176	0.813838	0.888187	0.8394	0.896213	0.855867	0.839447	0.863842						0.875085	0.911097	0.836508	0.8711
						550	0.819556	0.811187	0.890904	0.840549	0.88767	0.855234	0.834329	0.859078						0.879521	0.911426	0.831254	0.870628
						555	0.815254	0.808867	0.889546	0.837889	0.888221	0.852701	0.839447	0.860123						0.870307	0.911426	0.833553	0.868534
						560	0.817712	0.807211	0.887847	0.83759	0.891804	0.850801	0.836035	0.859547						0.879521	0.908133	0.83027	0.869276
						565	0.811874	0.808205	0.884451	0.834843	0.886292	0.856501	0.83049	0.857761						0.877133	0.901548	0.830926	0.866799
						570	0.816176	0.804891	0.890904	0.837324	0.882985	0.845418	0.834755	0.854386						0.87645	0.907145	0.83585	0.870116
						575	0.814025	0.80224	0.887847	0.834704	0.883261	0.846052	0.832196	0.853836						0.874403	0.905828	0.829612	0.866691
						580	0.810645	0.798926	0.883092	0.830888	0.884363	0.847001	0.828783	0.853382						0.870989	0.902207	0.831911	0.865389
						585	0.805728	0.802903	0.882073	0.830235	0.89015	0.843835	0.823238	0.852408						0.870307	0.901878	0.8283	0.863697
						590	0.804806	0.801909	0.890225	0.832313	0.881883	0.841619	0.824945	0.849482						0.869283	0.90517	0.828956	0.864595
						595	0.807264	0.803234	0.882073	0.830857	0.876371	0.841935	0.825798	0.848035						0.860751	0.901878	0.8283	0.860617
						600	0.805421	0.79263	0.884111	0.827387	0.885741	0.839402	0.825371	0.850171						0.863822	0.90517	0.819435	0.859211
						605	0.794358	0.799589	0.867808	0.820585	0.8783	0.842569	0.81684	0.845903						0.864505	0.903853	0.823046	0.860415
						610	0.791285	0.79263	0.869166	0.817694	0.875269	0.842252	0.822385	0.846635						0.866212	0.903853	0.82239	0.860715
						615	0.794973	0.793624	0.86577	0.818122	0.874442	0.839719	0.823665	0.845942						0.867235	0.899244	0.824032	0.8603
						620	0.791592	0.79495	0.876978	0.821173	0.874993	0.840985	0.813428	0.843135						0.862457	0.897926	0.817138	0.855745
						625	0.787598	0.795613	0.873242	0.818818	0.8783	0.838452	0.820679	0.84581						0.865528	0.900561	0.817794	0.857768
						630	0.787905	0.791636	0.876299	0.818613	0.878576	0.829586	0.808309	0.838824						0.860069	0.897926	0.816481	0.854725
						635	0.794973	0.784346	0.873242	0.81752	0.874993	0.82927	0.806176	0.836813						0.858703	0.898584	0.818779	0.855355
						640	0.792514	0.786003	0.877658	0.818725	0.877749	0.831486	0.809162	0.839466						0.861092	0.894963	0.817794	0.854674
						645	0.781144	0.785009	0.866789	0.810981	0.879678	0.833703	0.807883	0.840421						0.854949	0.892987	0.815824	0.851357
						650	0.785446	0.786003	0.868487	0.813312	0.877473	0.835919								0.857678	0.89628	0.807617	0.850092
						655	0.782988	0.781695	0.86577	0.810151	0.870584	0.827053								0.858703	0.893316	0.813855	0.851916
						660	0.787905	0.778382	0.861355	0.809214	0.87141	0.830536								0.851194	0.896609	0.809258	0.848724
						665	0.777457	0.775068	0.860675	0.8044	0.870033	0.829586								0.850512	0.894963	0.811884	0.849015
						670	0.782374	0.773411	0.867468	0.807751	0.867001	0.82832								0.853924	0.894963	0.808601	0.848865
						675	0.778993	0.775068	0.857618	0.803893	0.873064	0.821671								0.843685	0.885414	0.80696	0.842104
						680	0.77592	0.772417	0.856939	0.801759	0.872237	0.823254								0.848464	0.893646	0.800066	0.843466
						685	0.771311	0.772086	0.858637	0.800678	0.865623	0.827687								0.847099	0.890023	0.804006	0.843448
						690	0.772847	0.769766	0.861694	0.801436	0.86893	0.823254								0.846417	0.887389	0.802035	0.841696
						695	0.769774	0.769766	0.849127	0.796222	0.863418	0.82547								0.846074	0.893975	0.800723	0.843043
						700		0.76579	0.854222		0.858458	0.821354								0.839249	0.89167	0.800723	0.840158
						705		0.764796	0.85626		0.864245	0.818504								0.83686	0.886401	0.799738	0.837448
						710		0.760819	0.851165		0.863694	0.815338								0.842321	0.88706	0.799081	0.839154
						715		0.759825	0.855241		0.876371	0.813755								0.837542	0.883767	0.79153	0.833762
						720		0.759162	0.849127			0.817238
						725		0.761151	0.860336			0.812805
						730		0.75386	0.849127			0.812488
						735		0.751872	0.853543			0.821037
						740		0.752204	0.845051
						745		0.754523	0.84675
						750		0.749221	0.845731
						755		0.748227	0.845051
						760		0.744251	0.837239
						765		0.745908	0.840975
						770		0.739612	0.841994
						775		0.741268	0.844372
						780		0.742925	0.83656
						785		0.737955	0.833503
						790		0.736298	0.837919
						795		0.73431	0.828069
						800		0.728677	0.82637
						805		0.728345	0.831126
						810			0.828408
						815			0.829088
						820			0.824333
						825			0.821276
						830			0.822974
						835			0.818898
